# Supplementary material for: Recombinant Antimicrobial Peptide OaBac5mini Alleviates Inflammation in Pullorum Disease Chicks by Modulating TLR4/MyD88/NF-κB Pathway
Source: Animals (Basel). 2023 Apr 30;13(9):1515. doi: 10.3390/ani13091515 (PMC10177235; doi:10.3390/ani13091515)
Supplement: Supplementary file 1 [file animals-13-01515-s001.zip]

Archive with 1 entries (1 files):
- animals-2318249-supplementary.pdf
